# Supplementary material for: Unveiling Fungi Armor: Preliminary Study on Fortifying Pisum sativum L. Seeds against Drought with Schizophyllum commune Fries 1815 Polysaccharide Fractions
Source: Microorganisms. 2024 May 29;12(6):1107. doi: 10.3390/microorganisms12061107 (PMC11205620; doi:10.3390/microorganisms12061107)
Supplement: Supplementary file 1 [file microorganisms-12-01107-s001.zip]

Archive with 1 entries (1 files):
- microorganisms-2991774-supplementary.pdf
